# Supplementary material for: Severe Stunting Symptoms upon Nepovirus Infection Are Reminiscent of a Chronic Hypersensitive-like Response in a Perennial Woody Fruit Crop
Source: Viruses. 2021 Oct 22;13(11):2138. doi: 10.3390/v13112138 (PMC8625034; doi:10.3390/v13112138)
Supplement: Supplementary file 1 [file viruses-13-02138-s001.zip]

Archive with 10 entries (10 files):
- Table S1_Genbank numbers GFLV strains_Proofreading.xlsx
- Table S2_Trials and collected material_Proofreading.xlsx
- Table S3_Primers RTqPCR_Proofreading.xlsx
- Table S4_Symptom scores of 5 GFLV strains_Proofreading.xlsx
- Table S5_Fruit yield reduction_Proofreading.xlsx
- Table S6_Pruning wood_Proofreading.xlsx
- Table S7_Mapping viral & viroidal sequences_Proofreading.xlsx
- Table S8_Excluded reads_Proofreading.xlsx
- Table S9_B844 specific DEGs_Proofreading.xlsx
- viruses-1408418-Supplementary Figures conversion.pdf
