# Supplementary material for: Severe Stunting Symptoms upon Nepovirus Infection Are Reminiscent of a Chronic Hypersensitive-like Response in a Perennial Woody Fruit Crop
Source: Viruses. 2021 Oct 22;13(11):2138. doi: 10.3390/v13112138 (PMC8625034; doi:10.3390/v13112138)
Supplement: Supplementary file 1 [file viruses-13-02138-s001.zip › Table S1_Genbank numbers GFLV strains_Proofreading.xlsx]

## Sheet: Feuil1
	Supplemental Table S1: GeneBank accession numbers of GFLV strain sequences
	Strain name used here	Alternative name	Vitis cv of origin	GenBank accession number
	F13		Muscat de Frontignan	RNA1	NC_003615
				RNA2	NC_003623
	GHu		Gloria Hungariae	RNA1	JN391442
				RNA2	EF426852
	B844	CB844	Cabernet franc	RNA1	MF804979
				RNA2a	MF182354
				RNA2b	MF182355
	CO1	CO1(A17b), A17b	Chardonnay	RNA1	MH383240
				RNA2	MH383241
	CO2	CO2(A17d), A17d	Chardonnay	RNA1	MH383242
				RNA2	MH383243
