# Supplementary material for: Severe Stunting Symptoms upon Nepovirus Infection Are Reminiscent of a Chronic Hypersensitive-like Response in a Perennial Woody Fruit Crop
Source: Viruses. 2021 Oct 22;13(11):2138. doi: 10.3390/v13112138 (PMC8625034; doi:10.3390/v13112138)
Supplement: Supplementary file 1 [file viruses-13-02138-s001.zip › Table S2_Trials and collected material_Proofreading.xlsx]

## Sheet: Feuil2
		Table S2: Description of the trials and analyzed material
		Trial description						Samples used for analysesa
		Name and growing conditions				Vine cv and virus strainb		Collection date	RNA-Seqc	RT-qPCR on candidate genesc	Metabolomicsc	Northern blot for GFLV detectiond
		Trial 1 90 vines established in 2006 Field plot				・8 Ch Control ・7 Ch F13 ・7 Ch GHu ・8 Ch CO1 ・7 Ch CO2 ・8 Ch B844 ・8 Gw Control ・8 Gw F13 ・8 Gw GHu ・8 Gw CO1 ・7 Gw CO2 ・6 Gw B844
								Time point 1: 17th May 16	3 Gw Control 3 Gw F13 3 Gw B844	6 Gw Control 6 Gw F13 6 Gw B844	6 Gw Control 6 Gw F13 4 Gw B844
								Time point 2: 26th May 16		6 Gw Control 6 Gw F13 6 Gw B844	6 Gw Control 6 Gw F13 6 Gw B844
								Time point 3: 9th June 16			6 Gw Control 6 Gw F13 4 Gw B844
		Trial 2 9 vines established in 2014 Greenhouse				・3 Gw Control ・3 Gw F13 ・3 Gw B844		Time point 1: 26th May 16		3 Gw Control 3 Gw F13 3 Gw B844	3 Gw Control 3 Gw F13 3 Gw B844
								Time point 2: 9th June 16		3 Gw Control 3 Gw F13 3 Gw B844	3 Gw Control 3 Gw F13 3 Gw B844
								Time point 3: 3rd May 17			3 Gw Control 3 Gw F13 3 Gw B844
		Trial 3 9 vines established in 2016 Greenhouse				・3 Gw Control ・3 Gw F13 ・3 Gw B844		Time point 1: 5th August 16			3 Gw Control 3 Gw F13 3 Gw B844
								Time point 2: 7th September 16			3 Gw Control 3 Gw F13 3 Gw B844
								Time point 3: 12th April 17			2 Gw Control 3 Gw F13 3 Gw B844
								Time point 4: 6th June 17			3 Gw Control 3 Gw F13 3 Gw B844
		Trial 4 23 vines established in 2013 Field plot				・8 Gw Control ・7 Gw F13 ・8 Gw B844		Time point 1: 21st June 17				1 Gw Control 1 Gw F13 3 Gw B844
		Total number of analyzed samples:							9	54	112	5
		aIn addition to the analyses mentioned here, all plants were regularly analyzed for GFLV presence by DAS-ELISA on scion's leaves
		bNumber of plants of a given cv inoculated with a given virus strain. Vine cultivar: Ch = Chardonay certified clone 131, Gw = Gewurztraminer certified clone 643, Control = scion of the indicated cv was gafted on a non-inoculated Kobber 5BB rootstock; F13, GHu, CO1, CO2, B844 = scion of the indicated cv was grafted on a rootstock inoculated with strain F13, GHu, CO1, CO2 or B844, respectively.
		cSamples corresponded to young leaves collected below the apex (leaves -2 or -3) on two different shoots (seconday shoots n° 7 and 8).
		dSamples corresponded to young leaves of the scion and to wood chips collected beneath the bark just below (rootstock) or above( scion) the graft union.
