# Supplementary material for: Severe Stunting Symptoms upon Nepovirus Infection Are Reminiscent of a Chronic Hypersensitive-like Response in a Perennial Woody Fruit Crop
Source: Viruses. 2021 Oct 22;13(11):2138. doi: 10.3390/v13112138 (PMC8625034; doi:10.3390/v13112138)
Supplement: Supplementary file 1 [file viruses-13-02138-s001.zip › Table S3_Primers RTqPCR_Proofreading.xlsx]

## Sheet: Feuil1
Table S3: Primers used in RT-qPCR analyses of cellular transcripts.
Primer number	Primer name	Target gene*	Gene description	5'-3' Sequence	Amplicon size (bp)
IM72	AFC1_Fwd-2	VIT_208s0040g02640	serine threonine-protein kinase afc1	GAAAGCATGAGAGCAGTTTGG	123
IM73	AFC1_Rev-2			TCCGCTGGGTCATATCTTAG
IM126	AGAL2_Fwd-1	VIT_210s0071g01130	alpha galactosidase	CTTGGGAGAGTATGACATCGC	148
IM127	AGAL2_Rev-1			GCCCAGATGCTAAAGTGAGAG
IM132	AIL6_Fwd-1	VIT_200s1291g00010	ap2-like ethylene-responsive transcription factor ail6	CAGGGAAATTGGTAGTTGCAG	167
IM133	AIL6_Rev-1			GTGGACGGGTAGATATGAAGC
IM110	APL1_Fwd	VIT_205s0020g02880	adp-glucose pyrophosphorylase large subunit	ATTCTTTAGCTGAGGCAGGG	148
IM111	APL1_Rev			TCAAGGGAAGAGGCAGAAAAG
IM112	BCB_Fwd	VIT_211s0016g05530	blue copper protein	GTGCTCCGGTTGTGAAATTG	114
IM113	BCB_Rev			ACTCTTTGGGTTGGACTGTTC
IM88	CDT1A_Fwd	VIT_207s0005g03090	cdt1-like protein chloroplastic-like	ACTGAATGGCTCTGGAAGTG	149
IM89	CDT1A_Rev			CACTGGATGTTGATGGGATAGAG
IM120	CYP94B3_Fwd-1	VIT_217s0000g01490	cytochrome p450 CYP94B3	GGTGAGGGATATGGTGATAAGC	149
IM121	CYP94B3_Rev-1			CGAGTGGGTTTCTGTAGAGTG
IM124	ERF4_Fwd-1	VIT_219s0014g02240	Ethylene Response Factor 4	CCACCGCGATATGTTCGATT	155
IM125	ERF4_Rev-1			GATGGTTGAGATCGAGATTGAG
IM58	GAPDH_Fwd-1	VIT_217s0000g10430	glyceraldehyde-3-phosphate dehydrogenase	CAATGAAGGACTGGAGAGGT	129
IM59	GAPDH_Rev-1			GCCATTCCAGTCAATTTCCC
IM94	GPAT6_Fwd	VIT_208s0007g02000	glycerol-3-phosphate acyltransferase 6	GTGGCTCACATTTTGTCCTTG	139
IM95	GPAT6_Rev			GAACATAAGAAAGCGGCAGTG
IM102	GRP_Fwd	VIT_200s0301g00040	glycine-rich protein	TTCCCTTTGACGGCCTTG	109
IM103	GRP_Rev			TCGCCACCTCTTTTCTCTTG
IM96	KCS5_Fwd	VIT_216s0022g02190	3-ketoacyl- synthase	CGTCCATGTTGCCATTCTTG	146
IM97	KCS5_Rev			CACTGATCTCCCTGAAGTTGG
IM100	NA_0420_Fwd	VIT_203s0091g00420	NA_0420	TAGATCACCAGGCTCAGTG	140
IM101	NA_0420_Rev			GATCTCAGGCGGAATCTCA
IM114	NA_1090_Fwd	VIT_218s0072g01090	NA_1090	CAAGGATTTTCATGGCCCTTG	150
IM115	NA_1090_Rev			CCTCCTATTCCATTCATCCCAA
IM86	NA_1410_Fwd	VIT_212s0059g01410	NA_1410	CCATGGCTCATTTGGTTGATG	104
IM87	NA_1410_Rev			CTATCACACCCTTCGTCCTTTC
IM116	NDF6_Fwd-1	VIT_200s1596g00010	NAD(P)H déshydrogenase complexe	TATTTCCGCCCAGCTTCTTC	170
IM117	NDF6_Rev-1			GAGCAGTATAGGAAAGATGGAGG
IM74	NEMFl_Fwd-1	VIT_205s0077g00460	nuclear export mediator factor nemf-like	CAGGCAAAGGAATGAAACCAG	148
IM75	NEMFl_Rev-1			GCCGATCTTCAACTCCATTAG
IM118	NFYC4_Fwd-1	VIT_214s0006g02320	nuclear transcription factor y subunit c-4	CCAAACCATCAAGAGCTTTCAC	175
IM119	NFYC4_Rev-1			TGTGGCAAATGACGAAGTAC
IM54	NQO1_Fwd-1	VIT_209s0002g08480	quinone oxidoreductase 1	GATGGTAATGGTACTGGATCTG	150
IM55	NQO1_Rev-1			TGAGATTACTTCTGGCAATGGG
IM104	PDF1_Fwd	VIT_212s0142g00240	protodermal factor	CCAAATGCTCCACCCAGAG	103
IM105	PDF1_Rev			ATCCAAACTCACCCTTCACTG
IM90	PDF2_Fwd	VIT_207s0130g00030	defensin-like protein 6-like	TCCTCATCCTCTTGGCTTCTC	102
IM91	PDF2_Rev			ACAGTTGTGGTCTCCCATG
IM114	PIN5_Fwd-1	VIT_204s0023g00320	auxin efflux carrier component	ACAAAACCCTAACTCCTACGC	158
IM115	PIN5-rev-1			CCATGAAGAGCCCCATACTAAAC
IM62	PP2A_Fwd-1	VIT_201s0011g03280	serine/threonine protein phosphatase 2A (PP2A) 65 KDa regulatory subunit A	GCAGCATCACGAATGGAGTAAA	150
IM63	PP2A_Rev-1			GCAGAGGATAGACATTGGAG
IM78	PP7_Fwd-1	VIT_204s0044g01770	serine threonine-protein phosphatase 7	GGAGATTATGTCGATAGAGGC	141
IM79	PP7_Rev-1			CTCAAAACCATATACAGACGTGC
IM128	PR10_Fwd-1	VIT_205s0077g01670	pathogenesis related protein 10	CTTGTCCATCAAAGCATCACC	175
IM129	PR10_Rev-1			GGCCATTAAAAGTATCGAAACAGTG
IM98	RD22_Fwd	VIT_204s0008g03950	dehydration-responsive protein rd22	TCAGAGATGTTTTACGGCCAG	130
IM99	RD22_Rev			CCTTTGCCAACACCAACATTG
IM130	RDR1_Fwd-1	VIT_201s0011g05870	RNA polymerase RNA dependante	CTGAGGAGTACAAGCTTGAG	110
IM131	RDR1_Rev-1			TCTGTGGAGCATCAAGTAACTG
IM122	ROXY2_Fwd-1	VIT_201s0146g00220	glutaredoxines ROXY2	ACCAGAGTCCCATTGATATGTG	135
IM123	ROXY2_Rev-1			CAGAGGGAAGGAGATTGAGC
IM106	SYP121-Fwd	VIT_208s0032g01150	syntaxin-related protein nt-syr1	TCCATCCGCAATCAAATCTC	150
IM107	SYP121-Rev			CTCTTGGATCGCCTTCTGAAG
IM66	TIP41_Fwd-1	VIT_203s0091g00270	tip41-like protein	CATCCAGTTAGAGCATCAAAAGC	148
IM67	TIP41_Rev-1			TCAACTCTCCAAACCTCCAAC
* Genes are numbered after the PN40024 (12X.V2) reference vine genome
