# Supplementary material for: Severe Stunting Symptoms upon Nepovirus Infection Are Reminiscent of a Chronic Hypersensitive-like Response in a Perennial Woody Fruit Crop
Source: Viruses. 2021 Oct 22;13(11):2138. doi: 10.3390/v13112138 (PMC8625034; doi:10.3390/v13112138)
Supplement: Supplementary file 1 [file viruses-13-02138-s001.zip › Table S4_Symptom scores of 5 GFLV strains_Proofreading.xlsx]

## Sheet: protocol
Notations printemps									Panachure type
Notation symptômes échelle 1 à 4									J = jaunissement
Foliage discoloration and Foliage deformation : 1= 1-25% des feuilles de la plante / 2=25-50% / 3 = 50-75% / 4 = 75-100%									PR = panachure réticulée
Vine shoot abnormalities (double nœuds, bifurcation anormale, fasciations, croissance zig zag) : 1= 1-25% des rameaux de la plante / 2=25-50% / 3 = 50-75% / 4 = 75-100%									P = panachure
Reduction in vine development (rabougrissement) : 1=faible / 2=moyen / 3= fort / 4=très fort									M = mosaique
Notations été
Estimation de la proportion de grappes montrant de la coulure pour chaque pied, examen visuel avec 4 niveaux:
1=pas de coulure / 2=un peu de coulure / 3= coulure moyenne (la moitié des grappes sont atteintes) / 4=coulure importante
Foliage deformation: feuille en forme d'éventail, limbe déformé asymétrique, petites feuilles
Pour GW B844 feuilles petites non appréciées en 2012, 2013, 2014 : notez avec une valeur une fois plus petite que rabougrissement (si rabougrissement 3 alors feuilles déformées 2)
NOTE : je n'ai pas tenu compte des notations sur entre nœuds courts (trop difficile à estimer)
		date	Remarques
Y2012	Pesée bois
	Symptoms	2012-06-07	Pour GW B844 oubli de remarquer que feuilles plus petites que normales, mais a été ajouté dans tableau synthèse (niveau 2)
	Coulure	2012-07-12
	Floraison	nd
	Veraison	6 aout 2012 au 23 aout 2012
	Maturité	27 aout au 17 sept 2012
	Photos surface foliaire
	Vendanges	CH: 11 sept ; GW: 20 sept
Y2013	Pesée bois
	Symptoms	2013-06-19	Beaucoup de double nœuds sur certains pieds
	Coulure	2013-07-17	Coulure très importante (qq grappes entièrement coulées) ; C39 pas de raisin
	Floraison
	Veraison	20 aout 2013 au 4 sept 2013
	Maturité	30 sept analyse pour les GW
		Rien pour les CH
	Photos surface foliaire
	Vendanges	CH : 1 oct ; GW: 8 oct
Y2014	Pesée bois
	Symptoms	2014-06-10
	Coulure	2014-07-01
	Floraison
	Veraison
	Maturité
	Photos surface foliaire
	Vendanges
Y2015	Pesée bois
	Symptoms	2015-06-23
	Coulure	2015-07-01
	Floraison
	Veraison
	Maturité
	Photos surface foliaire
	Vendanges	nd
Y2016	Pesée bois
	Symptoms	27/06/2016 : symptômes notés de façon différente par rapport aux autres années
	Coulure	nd	(plus d'expérience sur symptômes faibles ; pour rabougrissement on s'est servi des fils comme repère pour hauteur des plantes)
	Floraison	nd	NE PAS CONSIDERER QUE LES SYMPTÖMES SONT PLUS FORTS EN 2016
	Veraison	nd	MAIS A PARTIR DE 2016, NOTATION SYMPTÔMES PLUS FINES
	Maturité	nd
	Photos surface foliaire	nd
	Vendanges	nd

## Sheet: Radars
		Leaf discoloration	Leaf deformation	Development abnormalities	Vine stunting	Coulure
Genotype	Virus	MOY	MOY	MOY	MOY	MOY
Gw	B844	0.833333	1.55556	0.777778	2.55556	1.8125
Gw	F13	0.75	0	0.979167	0	1.75
Gw	CO1	0.125	0	0.708333	0	2.3125
Gw	CO2	0.0952381	0	1.14286	0	1.80952
Gw	GHu	0.583333	0	0.458333	0	1.875
Gw	Control	0	0	0	0	1.125
Ch	B844	0.708333	0	0.375	0	3.27083
Ch	F13	0.52381	0	0.380952	0	2.95238
Ch	CO1	0	0	0.25	0	3.52083
Ch	CO2	0.380952	0.142857	0.047619	0	3.04762
Ch	GHu	0.190476	0	0.190476	0	3.09524
Ch	Control	0	0	0	0	1.83333
		Leaf discoloration	Leaf deformation	Development abnormalities	Vine stunting	Coulure
Geno vigne	Souche virus	MOY	MOY	MOY	MOY	MOY
Gw	B844	8.33333	15.5556	7.77778	25.5556	18.125
Gw	F13	7.5	0	9.79167	0	17.5
Gw	CO1	1.25	0	7.08333	0	23.125
Gw	CO2	0.952381	0	11.4286	0	18.0952
Gw	GHu	5.83333	0	4.58333	0	18.75
Gw	Control	0	0	0	0	11.25
		Leaf discoloration	Leaf deformation	Development abnormalities	Vine stunting	Coulure
Genotype	Virus	MOY	MOY	MOY	MOY	MOY
Ch	B844	7.08333	0	3.75	0	32.7083
Ch	F13	5.2381	0	3.80952	0	29.5238
Ch	CO1	0	0	2.5	0	35.2083
Ch	CO2	3.80952	1.42857	0.47619	0	30.4762
Ch	GHu	1.90476	0	1.90476	0	30.9524
Ch	Control	0	0	0	0	18.3333

## Sheet: Table S3
	Table S4: Symptoms of Gewurztraminer and Chardonnay grapevines infected by different strains of GFLV
				Vine stuntingd												Development abnormaltiese
	Vinea	Virusb	Nc	2012			2013			2014			Cumulative			2012			2013			2014			Cumulative
	Gw	Control	8	0.0	(±0.0)		0.0	(±0.0)		0.0	(±0.0)		0.0	(±0.0)		0.0	(±0.0)		0.0	(±0.0)		0.0	(±0.0)		0.0	(±0.0)
		F13	8	0.0	(±0.0)		0.0	(±0.0)		0.0	(±0.0)		0.0	(±0.0)		0.4	(±0.5)		1.5	(±0.8)		1.1	(±0.2)		1.0	(±0.7)
		GHu	8	0.0	(±0.0)		0.0	(±0.0)		0.0	(±0.0)		0.0	(±0.0)		0.3	(±0.5)		0.6	(±0.7)		0.5	(±0.5)		0.5	(±0.6)
		CO1	8	0.0	(±0.0)		0.0	(±0.0)		0.0	(±0.0)		0.0	(±0.0)		0.6	(±0.5)		0.8	(±0.7)		0.8	(±0.5)		0.7	(±0.6)
		CO2	7	0.0	(±0.0)		0.0	(±0.0)		0.0	(±0.0)		0.0	(±0.0)		0.9	(±0.7)		1.4	(±0.5)		1.1	(±0.6)		1.1	(±0.6)
		B844	6	3.0	(±0.0)		2.3	(±0.5)		2.3	(±0.5)		2.6	(±0.5)		0.3	(±0.5)		1.5	(±0.5)		0.5	(±0.5)		0.8	(±0.7)
	Ch	Control	8	0.0	(±0.0)		0.0	(±0.0)		0.0	(±0.0)		0.0	(±0.0)		0.0	(±0.0)		0.0	(±0.0)		0.0	(±0.0)		0.0	(±0.0)
		F13	7	0.0	(±0.0)		0.0	(±0.0)		0.0	(±0.0)		0.0	(±0.0)		0.4	(±0.5)		0.6	(±0.5)		0.1	(±0.4)		0.4	(±0.5)
		GHu	7	0.0	(±0.0)		0.0	(±0.0)		0.0	(±0.0)		0.0	(±0.0)		0.1	(±0.4)		0.1	(±0.4)		0.3	(±0.5)		0.2	(±0.4)
		CO1	8	0.0	(±0.0)		0.0	(±0.0)		0.0	(±0.0)		0.0	(±0.0)		0.1	(±0.4)		0.5	(±0.5)		0.1	(±0.4)		0.3	(±0.4)
		CO2	7	0.0	(±0.0)		0.0	(±0.0)		0.0	(±0.0)		0.0	(±0.0)		0.1	(±0.4)		0.0	(±0.0)		0.0	(±0.0)		0.0	(±0.2)
		B844	8	0.0	(±0.0)		0.0	(±0.0)		0.0	(±0.0)		0.0	(±0.0)		0.3	(±0.5)		0.5	(±0.5)		0.4	(±0.5)		0.4	(±0.5)
				Leaf discolorationf												Leaf deformationg
	Vinea	Virusb	Nc	2012			2013			2014			Cumultive			2012			2013			2014			Cumulative
	Gw	Control	8	0.0	(±0.0)		0.0	(±0.0)		0.0	(±0.0)		0.0	(±0.0)		0.0	(±0.0)		0.0	(±0.0)		0.0	(±0.0)		0.0	(±0.0)
		F13	8	1.0	(±0.0)		0.5	(±0.5)		0.8	(±0.5)		0.8	(±0.4)		0.0	(±0.0)		0.0	(±0.0)		0.0	(±0.0)		0.0	(±0.0)
		GHu	8	0.8	(±0.5)		0.1	(±0.4)		0.9	(±0.4)		0.6	(±0.5)		0.0	(±0.0)		0.0	(±0.0)		0.0	(±0.0)		0.0	(±0.0)
		CO1	8	0.0	(±0.0)		0.0	(±0.0)		0.4	(±0.4)		0.1	(±0.3)		0.0	(±0.0)		0.0	(±0.0)		0.0	(±0.0)		0.0	(±0.0)
		CO2	7	0.0	(±0.0)		0.0	(±0.0)		0.3	(±0.4)		0.1	(±0.3)		0.0	(±0.0)		0.0	(±0.0)		0.0	(±0.0)		0.0	(±0.0)
		B844	6	0.8	(±0.4)		0.7	(±0.5)		1.0	(±0.0)		0.8	(±0.4)		2.0	(±0.0)		1.3	(±0.5)		1.3	(±0.5)		1.6	(±0.5)
	Ch	Control	8	0.0	(±0.0)		0.0	(±0.0)		0.0	(±0.0)		0.0	(±0.0)		0.0	(±0.0)		0.0	(±0.0)		0.0	(±0.0)		0.0	(±0.0)
		F13	7	1.0	(±0.0)		0.4	(±0.5)		0.1	(±0.4)		0.5	(±0.5)		0.0	(±0.0)		0.0	(±0.0)		0.0	(±0.0)		0.0	(±0.0)
		GHu	7	0.0	(±0.0)		0.0	(±0.0)		0.6	(±0.3)		0.2	(±0.3)		0.0	(±0.0)		0.0	(±0.0)		0.0	(±0.0)		0.0	(±0.0)
		CO1	8	0.0	(±0.0)		0.0	(±0.0)		0.0	(±0.0)		0.0	(±0.0)		0.0	(±0.0)		0.0	(±0.0)		0.0	(±0.0)		0.0	(±0.0)
		CO2	7	0.4	(±0.5)		0.1	(±0.4)		0.6	(±0.4)		0.4	(±0.5)		0.4	(±0.5)		0.0	(±0.0)		0.0	(±0.0)		0.1	(±0.4)
		B844	8	1.0	(±0.0)		0.6	(±0.5)		0.5	(±0.5)		0.7	(±0.5)		0.0	(±0.0)		0.0	(±0.0)		0.0	(±0.0)		0.0	(±0.0)
				Coulureh
	Vinea	Virusb	Nc	2012			2013			2014			Cumulative
	Gw	Control	8	1.1	(±0.4)		1.1	(±0.4)		1.1	(±0.4)		1.1	(±0.3)
		F13	8	1.9	(±0.4)		2.0	(±0.0)		1.4	(±0.5)		1.8	(±0.4)
		GHu	8	2.0	(±0.0)		2.0	(±0.0)		1.6	(±0.5)		1.9	(±0.3)
		CO1	8	2.0	(±0.0)		2.5	(±0.5)		2.4	(±0.3)		2.3	(±0.4)
		CO2	7	1.7	(±0.5)		2.0	(±0.0)		1.7	(±0.5)		1.8	(±0.4)
		B844	6	2.0	(±0.0)		2.6	(±0.5)		1.0	(±0.0)		1.8	(±0.8)
	Ch	Control	8	1.3	(±0.5)		2.4	(±0.5)		1.9	(±0.4)		1.8	(±0.6)
		F13	7	2.0	(±0.0)		3.9	(±0.4)		3.0	(±0.0)		3.0	(±0.8)
		GHu	7	2.1	(±0.4)		4.0	(±0.0)		3.1	(±0.4)		3.1	(±0.8)
		CO1	8	3.0	(±0.5)		4.0	(±0.0)		3.6	(±0.3)		3.5	(±0.5)
		CO2	7	2.1	(±0.4)		3.9	(±0.4)		3.1	(±0.5)		3.0	(±0.8)
		B844	8	2.8	(±0.5)		4.0	(±0.0)		3.1	(±0.5)		3.3	(±0.7)
	Symptoms were visually scored and mean scores were calculated. Standard deviations are given in parenthesis. aVine cultivars are indicated. Gw: Gewurztraminer; Ch: Chardonnay. bGFLV-strain inoculated to the grapevines are indicated. Control: non-inoculated vine. cNumber of vines. dThe overall size and appearance of the plant was evaluated during Spring time. eDevelopmental abnormalities were scor…
