# Supplementary material for: Severe Stunting Symptoms upon Nepovirus Infection Are Reminiscent of a Chronic Hypersensitive-like Response in a Perennial Woody Fruit Crop
Source: Viruses. 2021 Oct 22;13(11):2138. doi: 10.3390/v13112138 (PMC8625034; doi:10.3390/v13112138)
Supplement: Supplementary file 1 [file viruses-13-02138-s001.zip › Table S5_Fruit yield reduction_Proofreading.xlsx]

## Sheet: Feuil1
Table S5: Fruit yield reduction caused by different GFLV strains over three consecutive years (mean fruit weight, kg per vine)
			Harvest yeard									Cumulativee
Vinea	Virusb	Nc	2012			2013			2014			Total
Gw	Control	8	1.80			2.52			1.71			6.03
	F13	8	1.29	- 28 %		1.23	- 51 %		0.98	- 43 %		3.50	- 42 %
	GHu	8	1.38	- 23 %		1.28	- 49 %		0.59	- 65 %		3.25	- 46 %
	CO1	8	1.24	- 31 %		1.18	- 53 %		0.72	- 58 %		3.14	- 48 %
	CO2	7	1.21	- 33 %		1.37	- 46 %		0.65	- 62 %		3.23	- 46 %
	B844	6	0.35	- 81 %		0.61	- 76 %		0.35	- 80 %		1.31	- 78 %
Ch	Control	8	3.01			1.83			2.8			7.64
	F13	7	1.09	- 64 %		0.49	- 73 %		1.15	- 59 %		2.73	- 64 %
	GHu	7	1.46	- 51 %		0.37	- 80 %		0.91	- 68 %		2.74	- 64 %
	CO1	8	1.53	- 49 %		0.31	- 83 %		0.75	- 73 %		2.59	- 66 %
	CO2	7	1.56	- 48 %		0.38	- 79 %		1.04	- 63 %		2.98	- 61 %
	B844	8	1.25	- 58 %		0.55	- 70 %		1.11	- 60 %		2.91	- 62 %
aVine cultivars are indicated. Gw: Gewurztraminer; Ch: Chardonnay. bGFLV-strain inoculated to the grapevines are indicated. Control: non-inoculated vine. cNumber of vines. dBunches were harvested and weighted at maturity, on the same day for a given cultivar; weight and percent reduction relative to control vines are indicated eCumulative yield and yield reduction over the three consecutive years
