# Supplementary material for: Severe Stunting Symptoms upon Nepovirus Infection Are Reminiscent of a Chronic Hypersensitive-like Response in a Perennial Woody Fruit Crop
Source: Viruses. 2021 Oct 22;13(11):2138. doi: 10.3390/v13112138 (PMC8625034; doi:10.3390/v13112138)
Supplement: Supplementary file 1 [file viruses-13-02138-s001.zip › Table S6_Pruning wood_Proofreading.xlsx]

## Sheet: Feuil1
Table S6: Effect of GFLV strains F13 and B844 on two grapevine cultivar growth over three consecutive years (mean pruning wood weight, kg per vine)
			Harvest yeard									Cumulativee
Vinea	Virusb	Nc	2012			2013			2014			Total
Gw	Control	8	0.31			0.47			0.55			1.33
	F13	8	0.46	+ 48 %		0.58	+ 23 %		0.68	+ 24 %		1.72	+ 29 %
	B844	6	0.14	- 55 %		0.23	- 51 %		0.31	- 44 %		0.67	- 50 %
Ch	Control	8	0.53			0.67			0.68			1.89
	F13	7	0.67	+ 26 %		0.68	+ 1 %		0.68	0 %		2.04	+ 8 %
	B844	8	0.53	0 %		0.68	1 %		0.63	- 7 %		1.84	- 3 %
aVine cultivars are indicated. Gw: Gewurztraminer; Ch: Chardonnay. bGFLV-strain inoculated to the grapevines are indicated. Control: non-inoculated vine. cNumber of vines tested. dPruning wood was weighted during the winter following the year of the vine growth (e.g. pruning wood was weighted in February 2013 to measure the growth of year 2012); weight and percent increase (+) or reduction (-) re…
