# Supplementary material for: Severe Stunting Symptoms upon Nepovirus Infection Are Reminiscent of a Chronic Hypersensitive-like Response in a Perennial Woody Fruit Crop
Source: Viruses. 2021 Oct 22;13(11):2138. doi: 10.3390/v13112138 (PMC8625034; doi:10.3390/v13112138)
Supplement: Supplementary file 1 [file viruses-13-02138-s001.zip › Table S7_Mapping viral & viroidal sequences_Proofreading.xlsx]

## Sheet: Feuil1
Table S7: Reads mapping to viral and viroïdal sequences
						GFLVc												Other viruses & viroidsd
						RNA1					RNA2							GRSPaV (8626 nts)		GYSVd1 (366 nts)		HSVd (298 nts)
						F13 (6855 nts)		B844 (6855 nts)			F13 (3330 nts)		B844a (3330 nts)		B844b (3330 nts)
Treatmenta	Replicateb	Total reads	Trimmed reads	Trimmed out		Reads	RPKM	Reads	RPKM		Reads	RPKM	Reads	RPKM	Reads	RPKM		Reads	RPKM	Reads	RPKM	Reads	RPKM
Control	B31	51,964,098	51,763,261	0.39 %		132	0	180	1		81	0	208	1	129	1		974	2	734	39	199	13
	B34	599,10,092	59,634,773	0.46 %		131	0	264	1		131	1	302	2	135	1		2380	5	887	41	284	16
	C51	65,724,896	64,517,902	1.84 %		186	0	298	1		144	1	358	2	205	1		1457	3	1096	46	273	14
F13	B52	69,714,014	69,456,694	0.37 %		630,075	1323	405	1		551,102	2383	510	2	321	1		13,636	23	1378	54	295	14
	B53	75,771,722	75,505,827	0.35 %		493,923	954	349	1		374,808	1491	359	1	214	1		9498	15	435	16	321	14
	C38	85,633,030	84,887,355	0.87 %		587,505	1010	329	1		495,102	1751	396	1	306	1		1193	2	2628	85	623	25
B844	B47	165,443,500	165,093,906	0.21 %		748	1	1,830,440	1617		925	2	1,313,263	2389	2,076,494	3777		50,211	36	2089	35	702	14
	C39	54,436,852	54,164,094	0.50 %		199	1	423,373	1140		249	1	337,605	1872	488,525	2709		7659	17	1014	51	300	19
	C40	58,344,878	57,990,583	0.61 %		174	0	627,791	1579		327	2	445,851	2309	952,166	4931		9711	20	1509	71	392	23
a Gewurztraminer grapevine leaves of non inoculated (control), GFLV-F13 inoculated (F13) or GFLV-B844 inoculated plants (B844).
b Plant number; individual plants are considered biological replicates.
c Number of reads and corresponding RPKM (reads per kilobase of transcript and per million reads, bold) mapping to GFLV sequences; strains are indicated; B844a and B844b stand for RNA2a and RNA2b of strain B844, respectively.
d Number of reads and corresponding RPKM (bold) mapping to non-GFLV viral and viroidal sequences; GRSPaV: grapevine rupestris stem pitting-associated virus; GYSVd: grapevine yellow speckle viroid-1; HSVd: hop stunt viroid.
