# Supplementary material for: Severe Stunting Symptoms upon Nepovirus Infection Are Reminiscent of a Chronic Hypersensitive-like Response in a Perennial Woody Fruit Crop
Source: Viruses. 2021 Oct 22;13(11):2138. doi: 10.3390/v13112138 (PMC8625034; doi:10.3390/v13112138)
Supplement: Supplementary file 1 [file viruses-13-02138-s001.zip › Table S8_Excluded reads_Proofreading.xlsx]

## Sheet: Feuil1
Treatmenta	Replicateb	Total readsc	Multi readsc			Reads in intergenic regionse			Ambiguous readsf
			Number	%d		Number	% d		Number	% d
Control	B31	51,964,098	588,017	1.13		1,695,315	3.26		149,572	0.29
	B34	59,910,092	803,892	1.34		2,266,239	3.78		189,755	0.32
	C51	65,724,896	750,438	1.14		2,277,150	3.46		208,182	0.32
F13	B52	69,714,014	919,757	1.32		2,456,488	3.52		218,806	0.31
	B53	75,771,722	999,037	1.32		2,691,969	3.55		243,005	0.32
	C38	85,633,030	1,139,335	1.33		2,782,668	3.25		269,039	0.31
B844	B47	165,443,500	2,701,249	1.63		6,639,193	4.01		523,014	0.32
	C39	54,436,852	747,255	1.37		2,222,209	4.08		167,357	0.31
	C40	58,344,878	768,115	1.32		1,989,740	3.41		190,967	0.33
