# Supplementary material for: Severe Stunting Symptoms upon Nepovirus Infection Are Reminiscent of a Chronic Hypersensitive-like Response in a Perennial Woody Fruit Crop
Source: Viruses. 2021 Oct 22;13(11):2138. doi: 10.3390/v13112138 (PMC8625034; doi:10.3390/v13112138)
Supplement: Supplementary file 1 [file viruses-13-02138-s001.zip › Table S9_B844 specific DEGs_Proofreading.xlsx]

## Sheet: Feuil1
Table S9: List of genes specifically deregulated in response to GFLV-B844 infection of Gewurztraminer vines
GO	Associated Sub-GO		Number of DEGs	Up	Down	Row.names	Gene-name (NCBI) and description	Log2FC*	Adjusted p-value
Starch biosynthesis	GO:0000023	Maltose metabolic process	17	14	3	VIT_200s1596g00010	NDF6 (ndh dependent flow 6 protein)	2.55538	3.76541e-05
						VIT_217s0000g04030	INT1, putative inositol transporter (carbon catabolite repressor protein 4-like 3)	0.709898	6.23201e-06
						VIT_214s0060g01030	Probable NHL repeat-containing protein 2 (haloacid dehalogenase-like hydrolase domain-containing protein)	0.663106	0.00691855
						VIT_219s0085g00380	Probable phosphoglycerate kinase, chloroplastic-like	0.577265	0.0352668
						VIT_212s0035g01750	Hypothetical protein	0.501512	0.0146329
						VIT_207s0104g00370	DBE1 (isoamylase 2)	0.468709	0.0310228
						VIT_203s0063g02040	CCS1 probable cytochrome c biogenesis protein chloroplastic-like	0.467249	0.0291775
						VIT_204s0044g00320	Hypothetical protein	0.458404	0.0375135
						VIT_219s0090g01210	TIG, probable trigger factor-like protein, chloroplastic	0.454611	0.0380831
						VIT_204s0023g00080	CYP97A3,cytochrome p450 protein lutein deficient chloroplastic-like	0.446873	0.0075642
						VIT_217s0000g02430	XPL1 (phosphoethanolamine n-methyltransferase)	0.446358	0.0210573
						VIT_207s0031g01540	DPE1 (4-alpha- chloroplastic amyloplastic-like)	0.399802	0.0297448
						VIT_214s0066g01200	LSF1 (protein kinase serine threonine-protein kinase afc2)	0.31144	0.0404311
						VIT_217s0000g09500	FC2 (protein kinase serine threonine-protein kinase afc2)	0.274677	0.0102936
						VIT_201s0011g05210	Probable phosphoglucomutase-like	-0.579026	0.0315886
						VIT_201s0010g00330	BAM3 (receptor protein kinase clavata1)	-0.58753	0.00198512
						VIT_210s0071g01130	AGAL2 (alpha-galactosidase 2)	-4.73334	0.000105169
	GO:0006098	Pentose-phosphate shunt	14	9	5	VIT_200s1596g00010	NDF6 (ndh dependent flow 6 protein)	2.55538	3.76541e-05
						VIT_205s0020g02880	APL1 (adp-glucose pyrophosphorylase large subunit)	0.646899	0.00554305
						VIT_219s0085g00380	Probable phosphoglycerate kinase, chloroplastic-like	0.577265	0.0352668
						VIT_216s0013g01140	PFK4 (6-phosphofructokinase 4)	0.469789	0.0442424
						VIT_210s0116g01910	ABC1 (putative ABC transporter)	0.430796	0.0267058
						VIT_215s0046g02390	ANTR2 (probable anion transporter chloroplastic-like sodium-dependent phosphate transport protein)	0.382153	0.034143
						VIT_202s0025g03970	S1 RNA-binding domain-containing protein	0.379925	0.0350973
						VIT_207s0031g03050	GTP-binding protein	0.354557	0.0469606
						VIT_217s0000g09500	FC2 (protein kinase serine threonine-protein kinase afc2)	0.274677	0.0102936
						VIT_211s0016g03100	3-hydroxyisobutyrate dehydrogenase-like 1, mitochondrial	-0.348712	0.030019
						VIT_216s0115g00080	Probable 50S ribosomal protein L35, chloroplastic	-0.548509	0.0410536
						VIT_201s0011g05210	Probable phosphoglucomutase-like	-0.579026	0.0315886
						VIT_214s0006g01410	Fructokinase 3	-0.58838	1.14941e-05
						VIT_214s0108g00560	Ankyrin repeat-containing	-0.912168	0.007695
	GO:0006396	RNA processing	29	16	13	VIT_200s1596g00010	NDF6 (ndh dependent flow 6 protein)	2.55538	3.76541e-05
						VIT_217s0000g03700	Probable kinesin-like protein KIN-14P	0.962116	0.00989054
						VIT_218s0001g10550	LHCA5 (light-harvesting complex protein)	0.678056	0.0395082
						VIT_205s0020g02880	APL1 (adp-glucose pyrophosphorylase large subunit)	0.646899	0.00554305
						VIT_213s0064g00650	ATAB2 (tab2 protein)	0.597844	0.00853669
						VIT_215s0107g00400	OTP82 (pentatricopeptide repeat-containing)	0.568653	0.035243
						VIT_208s0007g08290	GATA9 (elongation factor family protein)	0.497502	0.0403579
						VIT_215s0021g01850	Fkbp-type peptidyl-prolyl cis-trans isomerase 6 protein-tyrosine phosphatase mitochondrial 1-like	0.449648	0.0310228
						VIT_212s0035g01420	Probable uncharacterized protein At5g08430-like	0.447087	0.0452851
						VIT_210s0116g01910	ABC1 (putative ABC transporter)	0.430796	0.0267058
						VIT_200s0179g00220	OTP86 (pentatricopeptide repeat-containing protein)	0.368978	0.0227081
						VIT_207s0031g03050	GTP-binding protein	0.354557	0.0469606
						VIT_217s0000g09500	FC2 (protein kinase serine threonine-protein kinase afc2)	0.274677	0.0102936
						VIT_205s0077g01010	HCF107 (protein high chlorophyll fluorescent 107)	0.259133	0.0403992
						VIT_207s0104g01590	CUL1 (cullin 1)	0.240314	0.0411097
						VIT_214s0171g00270	COP13 (cop9 signalosome complex subunit 3)	0.231739	0.05
						VIT_211s0016g01910	DWA1 (wd-40 repeat protein)	-0.287228	0.0352667
						VIT_207s0005g04550	Probable ribosome biogenesis protein BRX1	-0.292789	0.0392332
						VIT_218s0072g00410	Sphingomyelin synthetase family protein	-0.304032	0.015356
						VIT_208s0007g01690	Probable sugar phosphate/phosphate translocator At3g11320-like	-0.320196	0.0454456
						VIT_201s0026g00250	SRZ-22	-0.377565	0.0202878
						VIT_211s0016g00960	Probable subtilisin-like protease SBT1.8	-0.437536	0.00150822
						VIT_217s0000g03640	Probable cleavage stimulating factor 64 (proline-rich protein)	-0.447305	0.00968475
						VIT_211s0206g00100	Uncharacterized protein	-0.461633	0.000390493
						VIT_213s0019g03610	Probable RNA-binding protein ARP1	-0.740142	0.000404829
						VIT_211s0037g00960	Probable LRR receptor-like serine/threonine-protein kinase At4g30520 (SARK)-like	-0.740362	0.00120148
						VIT_216s0115g00200	NRPB12 (DNA-directed RNA polymerases and iii subunit rpabc4-like)	-1.00619	0.0292884
						VIT_208s0007g07390	Methyltransferase-related protein	-1.35267	0.000148165
						VIT_201s0026g00950	FH8 (actin binding)	-1.40663	0.000436316
	GO:0016117	Carotenoid biosynthetic process	12	11	1	VIT_214s0060g01030	Probable NHL repeat-containing protein 2 (haloacid dehalogenase-like hydrolase domain-containing protein)	0.663106	0.00691855
						VIT_209s0018g01270	Ribulose bisphosphate carboxylase oxygenase chloroplastic-like	0.603157	0.00314638
						VIT_211s0016g04690	Soul heme-binding protein	0.468724	0.0206424
						VIT_203s0063g02040	Probable cytochrome c biogenesis protein CCS1, chloroplastic	0.467249	0.0291775
						VIT_219s0090g01210	Probable trigger factor-like protein TIG, Chloroplastic	0.454611	0.0380831
						VIT_208s0032g00050	Long-chain-fatty-acid ligase	0.449649	0.00975737
						VIT_204s0023g00080	CYP97A3 (cytochrome p450 protein lutein deficient chloroplastic-like)	0.446873	0.0075642
						VIT_210s0116g01910	ABC1 (putative ABC transporter)	0.430796	0.0267058
						VIT_203s0038g00320	Uncharacterized protein	0.38636	0.0279752
						VIT_202s0025g03970	S1 RNA-binding domain-containing protein	0.379925	0.0350973
						VIT_217s0000g09500	FC2 (protein kinase serine threonine-protein kinase afc2)	0.274677	0.0102936
						VIT_211s0016g00600	FAB1 (beta-ketoacyl-acp synthase II)	-0.322239	0.0174926
	GO:0019252	Starch biosynthetic process	21	18	3	VIT_200s1596g00010	NDF6 (ndh dependent flow 6 protein)	2.55538	3.76541e-05
						VIT_203s0038g04570	APL3_APL4 (adp-glucose pyrophosphorylase large subunit)	1.04177	0.0076514
						VIT_217s0000g04030	INT1, putative inositol transporter (carbon catabolite repressor protein 4-like 3)	0.709898	6.23201e-06
						VIT_214s0060g01030	Probable NHL repeat-containing protein 2 (haloacid dehalogenase-like hydrolase domain-containing protein)	0.663106	0.00691855
						VIT_205s0020g02880	APL1 (adp-glucose pyrophosphorylase large subunit)	0.646899	0.00554305
						VIT_219s0085g00380	Probable phosphoglycerate kinase, chloroplastic-like	0.577265	0.0352668
						VIT_212s0035g01750	Hypothetical protein	0.501512	0.0146329
						VIT_207s0104g00370	DBE1 (isoamylase 2)	0.468709	0.0310228
						VIT_203s0063g02040	Probable cytochrome c biogenesis protein CCS1, chloroplastic	0.467249	0.0291775
						VIT_204s0044g00320	Hypothetical protein	0.458404	0.0375135
						VIT_219s0090g01210	Probable trigger factor-like protein TIG, Chloroplastic	0.454611	0.0380831
						VIT_208s0032g00050	Long-chain-fatty-acid ligase	0.449649	0.00975737
						VIT_204s0023g00080	CYP97A3 (cytochrome p450 protein lutein deficient chloroplastic-like)	0.446873	0.0075642
						VIT_217s0000g02430	XPL1 (phosphoethanolamine n-methyltransferase)	0.446358	0.0210573
						VIT_202s0025g03970	S1 RNA-binding domain-containing protein	0.379925	0.0350973
						VIT_218s0001g06520	ISA3 (isoamylase chloroplastic-like)	0.332133	0.0129759
						VIT_214s0066g01200	LSF1 (protein like sex4 1)	0.31144	0.0404311
						VIT_217s0000g09500	FC2 (protein kinase serine threonine-protein kinase afc2)	0.274677	0.0102936
						VIT_217s0000g01240	GAMMA	-0.292204	0.0047586
						VIT_201s0011g05210	Probable phosphoglucomutase-like	-0.579026	0.0315886
						VIT_210s0071g01130	AGAL2 (alpha-galactosidase 2)	-4.73334	0.000105169
	GO:0045893	Positive regulation of transcription, DNA-templated	13	5	8	VIT_213s0064g00650	ATAB2 (tab2 protein)	0.597844	0.00853669
						VIT_215s0021g01850	Fkbp-type peptidyl-prolyl cis-trans isomerase 6 protein-tyrosine phosphatase mitochondrial 1-like	0.449648	0.0310228
						VIT_211s0016g01390	RPA1A (replication factor a1)	0.315362	0.0427407
						VIT_205s0077g01010	HCF107 (protein high chlorophyll fluorescent 107)	0.259133	0.0403992
						VIT_214s0171g00270	COP13 (cop9 signalosome complex subunit 3)	0.231739	0.05
						VIT_210s0003g03910	TCP2 (transcription factor tcp2-like)	-0.276429	0.0349447
						VIT_204s0008g07340	COL4 (constans-like protein)	-0.510583	0.00321531
						VIT_210s0003g00330	HSL1 (leucine-rich repeat receptor-like protein kinase)	-0.51064	0.000353629
						VIT_203s0038g00490	GATA5 (gata domain class transcription factor gata transcription factor)	-0.535327	0.0195539
						VIT_215s0021g02510	GATA2 (gata transcription factor 2)	-0.604333	0.020371
						VIT_209s0002g03750	Gata transcription factor	-0.738354	0.0011033
						VIT_219s0014g01780	BZIP34_BZIP61 (transcription factor rf2b)	-1.10672	0.002348
						VIT_214s0006g02320	NF-YC4 (nuclear transcription factor y subunit c-4)	-1.25114	0.00533327
Thylakoid membrane	GO:0010027	Thylakoid membrane organization	12	11	1	VIT_214s0060g01030	Probable NHL repeat-containing protein 2	0.663106	0.00691855
						VIT_205s0020g02880	APL1 (adp-glucose pyrophosphorylase large subunit)	0.646899	0.00554305
						VIT_209s0018g01270	Ribulose bisphosphate carboxylase oxygenase chloroplastic-like	0.603157	0.00314638
						VIT_213s0064g00650	ATAB2 (tab2 protein)	0.597844	0.00853669
						VIT_219s0085g00380	Probable phosphoglycerate kinase, chloroplastic-like	0.577265	0.0352668
						VIT_203s0063g02040	Probable cytochrome c biogenesis protein CCS1, chloroplastic	0.467249	0.0291775
						VIT_219s0090g01210	Probable trigger factor-like protein TIG, Chloroplastic	0.454611	0.0380831
						VIT_210s0116g01910	ABC1 (putative ABC transporter)	0.430796	0.0267058
						VIT_202s0025g03970	S1 RNA-binding domain-containing protein	0.379925	0.0350973
						VIT_207s0031g03050	GTP-binding protein	0.354557	0.0469606
						VIT_205s0077g01010	HCF107 (protein high chlorophyll fluorescent 107)	0.259133	0.0403992
						VIT_210s0116g00680	PDF2 (homeobox-leucine zipper protein meristem L1)	-0.341972	0.0392332
	GO:0042254	Ribosome biogenesis	25	3	22	VIT_200s1596g00010	NDF6 (ndh dependent flow 6 protein)	2.55538	3.76541e-05
						VIT_218s0001g10550	LHCA5 (light-harvesting complex protein)	0.678056	0.0395082
						VIT_215s0021g01850	Fkbp-type peptidyl-prolyl cis-trans isomerase 6 protein-tyrosine phosphatase mitochondrial 1-like	0.449648	0.0310228
						VIT_214s0006g01080	RKL1 (atp binding)	-0.271087	0.0440627
						VIT_217s0000g00980	Probalbe 60S ribosomal protein L7a-1	-0.288967	0.0458987
						VIT_207s0141g00710	Probable 40S ribosomal protein S15	-0.290351	0.037116
						VIT_207s0005g04550	Probable ribosome biogenesis protein BRX1	-0.292789	0.0392332
						VIT_208s0007g01690	Probable sugar phosphate/phosphate translocator At3g11320-like	-0.320196	0.0454456
						VIT_205s0077g01840	Probable 60S ribosomal protein L19-like	-0.321717	0.0392332
						VIT_215s0048g00670	RPS13A (40s ribosomal protein S13)	-0.323548	0.0450057
						VIT_200s0225g00020	Probable 60S ribosomal protein L27a-3-like	-0.32454	0.0271881
						VIT_206s0004g02090	Probable nucleolar GTP-binding protein 1-like	-0.325423	0.0125785
						VIT_201s0011g02095	Probable 60S ribosomal protein L44	-0.334292	0.0277328
						VIT_208s0007g03620	Probable 60S acidic ribosomal protein P2	-0.344971	0.0268579
						VIT_213s0019g00250	RPL23AB (60S ribosomal protein L23a-like)	-0.369297	0.00520502
						VIT_207s0005g06490	Probable 60S ribosomal protein L13a-4 (blast 100% sur 30% de la séquence)	-0.404763	0.0164655
						VIT_207s0005g00560	Probable 60S ribosomal protein L22-2 (blast 100% sur 45% de la séquence)	-0.405725	0.0491469
						VIT_205s0077g01220	Probable 60S ribosomal protein L29 (blast 100% sur 50% de la séquence)	-0.437591	0.04995
						VIT_216s0098g01190	UBQ1	-0.443874	0.0333615
						VIT_201s0011g01450	Probable 50S ribosomal protein L7/L12	-0.470871	0.0251885
						VIT_207s0005g04150	Emb2171 (60S ribosomal protein l23)	-0.489919	0.0152316
						VIT_206s0004g03410	Probable 40S ribosomal protein S23	-0.532094	0.0325549
						VIT_213s0073g00120	Probable 40S ribosomal protein S17-like	-0.534661	0.0398296
						VIT_216s0115g00080	Probable 50S ribosomal protein L35, chloroplastic	-0.548509	0.0410536
						VIT_201s0011g05580	RLK902 (inactive receptor kinase)	-0.660661	0.0366988
	GO:0010075	Regulation of meristem growth	23	0	23	VIT_214s0006g01080	RKL1 (atp binding)	-0.271087	0.0440627
						VIT_208s0058g01340	Probable LRR receptor-like serine/threonine-protein kinase IRK	-0.33356	0.0385175
						VIT_210s0116g00680	PDF2 (homeobox-leucine zipper protein meristem L1)	-0.341972	0.0392332
						VIT_204s0008g00750	Uncharacterized protein	-0.341979	0.0174926
						VIT_201s0127g00850	Probable polygalacturonase 1 beta-like protein 3 (probable non-catalytic subunit jp650-like)	-0.377483	0.0485335
						VIT_214s0083g00620	NIK1 (nsp-interacting kinase 1)	-0.412219	0.000174186
						VIT_218s0001g14040	Endo- -beta-glucanase	-0.412888	0.00765147
						VIT_211s0016g00960	Probable subtilisin-like protease SBT1.8	-0.437536	0.00150822
						VIT_208s0040g00060	Probable inactive receptor kinase At5g58300-like	-0.486611	0.000320071
						VIT_201s0011g06410	BRL2 (serine threonine-protein kinase bri1-like 2)	-0.497826	0.0373174
						VIT_210s0003g00330	HSL1 (leucine-rich repeat receptor-like protein kinase)	-0.51064	0.000353629
						VIT_212s0035g00990	Probable leucine-rich repeat receptor-like serine/threonine-protein kinase BAM1	-0.523348	1.88676e-05
						VIT_204s0008g03250	Probable homeobox-leucine zipper protein ATHB-15	-0.552052	0.00826331
						VIT_201s0010g00330	Probable leucine-rich repeat receptor-like serine/threonine-protein kinase BAM3	-0.58753	0.00198512
						VIT_218s0001g11300	Probable lysine histidine transporter-like 8	-0.625072	0.0115576
						VIT_211s0016g04570	Probable inactive receptor kinase At2g26730-like	-0.628473	1.34753e-06
						VIT_201s0011g05580	RLK902 (inactive receptor kinase)	-0.660661	0.0366988
						VIT_208s0007g04180	Probable stress response protein NST1 (sequence-specific DNA binding transcription factor)	-0.669914	0.00447554
						VIT_211s0037g00960	Probable LRR receptor-like serine/threonine-protein kinase At4g30520-like	-0.740362	0.00120148
						VIT_218s0001g14490	Probable endoglucanase 10 (thaumatine-like)	-1.16513	0.0108967
						VIT_200s1291g00010	AIL6 (AP2-like ethylene-responsive transcription factor)	-1.89909	0.0210755
						VIT_207s0031g02250	ATL8 (ring-H2 finger protein)	-1.95062	0.0125113
Regulation of hypersensitive response	GO:0010200	Response to chitin	37	2	35	VIT_207s0031g02160	PP2C, probable protein phosphatase 2C 47	1.27999	0.0204879
						VIT_203s0038g00410	Probable protein detoxification 46, chloroplastic (DNA-damage-inducible protein, enhanced disease susceptibility 5)	0.411795	0.0473529
						VIT_218s0001g00290	OPCL1 (OPC-8:0 CoA ligase1)	-0.289302	0.0238298
						VIT_207s0129g00180	ACA2 (ca2+-transporting ATPase, plasma membrane-type)	-0.316323	0.037116
						VIT_213s0019g01100	Uncharacterized protein	-0.322467	0.0474905
						VIT_213s0019g04070	MLO12 (MLO6-like)	-0.348455	0.0136142
						VIT_206s0004g07440	EXO70B1 (exocyst complex component)	-0.352374	0.0159001
						VIT_208s0007g01510	Probable phosphatidylinositol:ceramide inositolphosphotransferase 1	-0.395301	0.0468943
						VIT_207s0031g00670	HSF4 (heat shock transcription factor )	-0.406821	0.0238298
						VIT_219s0014g02490	Probable VQ motif-containing protein 4	-0.409449	0.0206763
						VIT_210s0003g02030	CAD1 (membrane attack complex /perforin domain containing protein)	-0.466427	0.0101068
						VIT_205s0020g01400	SRC2 (hypothetical protein)	-0.473152	0.0062107
						VIT_206s0004g05090	E3 ubiquitin-protein ligase RDUF1 (ring1-like)	-0.512778	0.0441411
						VIT_204s0069g00920	WRKY11 (wrky transcription factor)	-0.564484	0.00965084
						VIT_218s0001g10030	WRKY7 (wrky transcription factor)	-0.580406	0.00219618
						VIT_204s0008g05760	WRKY40 (wrky transcription factor, hypothetical protein)	-0.602334	0.0377058
						VIT_204s0008g01070	Probable IQ domain-containing protein IQM1 (calmodulin-binding protein)	-0.616826	0.0149184
						VIT_214s0108g00830	MYB94	-0.620488	0.000174186
						VIT_200s0527g00020	VQ motif-containing protein	-0.633629	0.00809337
						VIT_213s0067g00260	HSPRO2 (nematode-resistance protein)	-0.783297	0.0364011
						VIT_215s0046g02190	WRKY22 (wrky transcription factor)	-0.785631	0.0307468
						VIT_207s0031g00080	WRKY7 (wrky transcription factor)	-0.804832	0.00318591
						VIT_203s0063g00180	PUB25 (u-box domain-containing protein)	-0.825354	0.000230915
						VIT_207s0129g00240	ZF1 (zinc finger protein zat10-like)	-0.925278	0.0310405
						VIT_218s0166g00190	U-box domain-containing protein 27	-0.938573	0.028247
						VIT_208s0007g08520	Hypothetical protein	-0.958519	0.00844759
						VIT_218s0001g09850	MYBR1 (r2r3-myb transcription factor)	-0.962709	1.33391e-06
						VIT_206s0080g01090	CCR4-associated factor 1 homolog 9	-1.11061	0.0010102
						VIT_219s0014g02240	ERF4 (ethylene-responsive transcription)	-1.13495	1.41388e-06
						VIT_208s0032g01150	SYP121 (syntaxin-related protein Nt-Syr1)	-1.15223	0.00354113
						VIT_208s0007g07390	Methyltransferase-related protein	-1.35267	0.000148165
						VIT_201s0026g00950	Probable formin-like protein 4 (actin binding))	-1.40663	0.000436316
						VIT_206s0080g00780	NAC090 (nac domain-containing protein 90-like)	-1.41454	0.000237688
						VIT_217s0000g04460	Probable calcium-binding protein CML15	-1.44556	0.0277701
						VIT_208s0105g00180	PUB23 (E3 ubiquitin-protein ligase)	-1.91274	0.00835974
						VIT_207s0031g02250	ATL8 (ring-H2 finger protein)	-1.95062	0.0125113
						VIT_217s0000g01490	CYP94B3 (cytochrome P450 94A1-like)	-3.67937	0.00319215
	GO:0010363	Regulation of plant-type hypersensitive response	14	4	10	VIT_203s0038g00410	Probable protein detoxification 46, chloroplastic (DNA-damage-inducible protein, enhanced disease susceptibility 5)	0.411795	0.0473529
						VIT_200s0283g00030	CNX1 (calnexin homolog)	0.315992	0.0185798
						VIT_217s0000g06180	Alpha beta-hydrolase-like protein	0.310699	0.0449795
						VIT_215s0046g03730	DGD2 digalactosyldiacylglycerol synthase)	0.293076	0.0473529
						VIT_207s0129g00180	ACA2 (ca2+-transporting ATPase, plasma membrane-type)	-0.316323	0.037116
						VIT_206s0004g07440	EXO70B1 (exocyst complex component)	-0.352374	0.0159001
						VIT_209s0018g01190	Probable shikimate O-hydroxycinnamoyltransferase	-0.372158	0.0325569
						VIT_208s0007g01510	Probable phosphatidylinositol:ceramide inositolphosphotransferase 1	-0.395301	0.0468943
						VIT_210s0003g02030	CAD1 (membrane attack complex /perforin domain containing protein)	-0.466427	0.0101068
						VIT_205s0020g01400	SRC2 (hypothetical protein)	-0.473152	0.0062107
						VIT_204s0008g07340	COL4 (constans-like protein)	-0.510583	0.00321531
						VIT_204s0008g01070	Probable IQ domain-containing protein IQM1 (calmodulin-binding protein)	-0.616826	0.0149184
						VIT_207s0031g02440	AAP4 (amino acid transporter)	-0.690463	0.0254794
						VIT_208s0032g01150	SYP121 (syntaxin-related protein Nt-Syr1)	-1.15223	0.00354113
Establishment of protein localiztion to organelles	GO:0072594	Establishment of protein localization to organelle	7	2	5	VIT_216s0039g02670	TOC34 (translocase of chloroplast 34)	0.364829	0.0315377
						VIT_217s0000g07280	HDA05 (histone deacetylase)	0.301794	0.037005
						VIT_203s0180g00160	TIC21 (translocon at inner membrane of chloroplasts 21)	-0.294195	0.0184725
						VIT_204s0008g00750	Uncharacterized protein	-0.341979	0.0174926
						VIT_205s0020g01400	SRC2 (hypothetical protein)	-0.473152	0.0062107
						VIT_214s0171g00430	PHB3 (prohibitin)	-0.487273	0.000636813
						VIT_202s0025g01055	CRF2 (AP2/ERF domain-containing transcription factor)	-0.823427	8.84277e-05
*Compared to control vines
